# Supplementary material for: Conserved Molecular Mechanism of TyrA Dehydrogenase Substrate Specificity Underlying Alternative Tyrosine Biosynthetic Pathways in Plants and Microbes
Source: Front Mol Biosci. 2017 Nov 7;4:73. doi: 10.3389/fmolb.2017.00073 (PMC5681985; doi:10.3389/fmolb.2017.00073)
Supplement: Supplementary file 1 [file DataSheet1.XLSX]

## Sheet: Sheet1
	Data S1 | Information for all TyrA sequences used in phylogenetic analyses.
	Sequence Name	Accession Number	Source	Genus species	Kingdom	Class
	B.pseudocatenulatum_TyrA	WP_080550608.1	NCBI	Bifidobacterium pseudocatenulatum	Bacteria	Actinobacteria
	B.dentium_TyrA	WP_003839503.1	NCBI	Bifidobacterium dentium	Bacteria	Actinobacteria
	B.adolescentis_TyrA	BAF39847.1	NCBI	Bifidobacterium adolescentis ATCC 15703	Bacteria	Actinobacteria
	B.animalis_TyrA	WP_004218709.1	NCBI	Bifidobacterium animalis	Bacteria	Actinobacteria
	O.intermedium_TyrA	EEQ93947.1	NCBI	Ochrobactrum intermedium LMG 3301	Bacteria	alpha-proteobacteria
	A.excentricus_TyrA	WP_013480686.1	NCBI	Asticcacaulis excentricus	Bacteria	alpha-proteobacteria
	P.zucineum_TyrA	WP_012523299.1	NCBI	Phenylobacterium zucineum	Bacteria	alpha-proteobacteria
	P.inhibens_TyrA	WP_014879296.1	NCBI	Phaeobacter inhibens	Bacteria	alpha-proteobacteria
	R.pomeroyi_TyrA	AAV94667.1	NCBI	Ruegeria pomeroyi DSS-3	Bacteria	alpha-proteobacteria
	R.leguminosarum_TyrA	WP_027682650.1	NCBI	Rhizobium leguminosarum	Bacteria	alpha-proteobacteria
	S.meliloti_TyrA	WP_010970109.1	NCBI	Sinorhizobium meliloti	Bacteria	alpha-proteobacteria
	S.spMCT13_TyrA	ODP39539.1	NCBI	Sphingomonas sp. MCT13	Bacteria	alpha-proteobacteria
	O.anthropi_TyrA	WP_061346942.1	NCBI	Ochrobactrum anthropi	Bacteria	alpha-proteobacteria
	R.halocynthiae_TyrA	WP_074739565.1	NCBI	Ruegeria halocynthiae	Bacteria	alpha-proteobacteria
	M.hallyeonensi_TyrA	WP_072776487.1	NCBI	Marivita hallyeonensis	Bacteria	alpha-proteobacteria
	P.ascidiaceicola_TyrA	SFL23760.1	NCBI	Pseudovibrio ascidiaceicola	Bacteria	alpha-proteobacteria
	B.canariense_Tyra	SDT06216.1	NCBI	Bradyrhizobium canariense	Bacteria	alpha-proteobacteria
	O.pituitosum_TyrA	WP_079213697.1	NCBI	Ochrobactrum pituitosum	Bacteria	alpha-proteobacteria
	J.pohangensis_TyrA	SFJ40836.1	NCBI	Jannaschia pohangensis	Bacteria	alpha-proteobacteria
	P.homiensis_TyrA	SET66821.1	NCBI	Paracoccus homiensis	Bacteria	alpha-proteobacteria
	C.methanoperedens_TyrA	KPQ41859.1	NCBI	Candidatus methanoperedens	Bacteria	alpha-proteobacteria
	A.trichopoda_00021.32	evmscaffold00021.32 Org_Atrichopoda	Phytozome	Amborella trichopoda	Plantae	Amborellales
	A.trichopoda_00023.44	evmscaffold00023.44 Org_Atrichopoda	Phytozome	Amborella trichopoda	Plantae	Amborellales
	A.trichopoda_00027.113	evmscaffold00027.113 Org_Atrichopoda	Phytozome	Amborella trichopoda	Plantae	Amborellales
	A.trichopoda_00069.98	evmscaffold00069.98 Org_Atrichopoda	Phytozome	Amborella trichopoda	Plantae	Amborellales
	A.aeolicus_TyrA	WP_010881139.1	NCBI	Aquifex aeolicus	Bacteria	Aquificae
	F.placidus_TyrA	WP_012966713.1	NCBI	Ferroglobus placidus	Archaea	Archaeoglobi
	A.veneficus_TyrA	WP_013683139.1	NCBI	Archaeoglobus veneficus	Archaea	Archaeoglobi
	G.ahangari_TyrA	WP_048096157.1	NCBI	Geoglobus ahangari	Archaea	Archaeoglobi
	A.profundus_TyrA	WP_012940928.1	NCBI	Archaeoglobus profundus	Archaea	Archaeoglobi
	A.sulfaticallidus_TyrA	WP_015590577.1	NCBI	Archaeoglobus sulfaticallidus	Archaea	Archaeoglobi
	S.thermophilus_TyrA	WP_011225713.1	NCBI	Streptococcus thermophilus	Bacteria	Bacilli
	B.anthracis_TyrA	WP_011053181.1	NCBI	Bacillus anthracis	Bacteria	Bacilli
	P.patens_TyrA1	Org_Ppatens peptide: Pp3c12_25380V3.1.p	Phytozome	physcomitrella patens	Plantae	Bryopsida
	P.patens_TyrA2	Org_Ppatens peptide: Pp3c3_31560V3.1.p	Phytozome	physcomitrella patens	Plantae	Bryopsida
	C.bacteriumRBG_16_57_8_TyrA	OGO39639.1	NCBI	Chloroflexi bacterium RBG_16_57_8	Bacteria	Chloroflexia
	C.subellipsoidea_TyrA	Org_CsubellipsoideaC-169 peptide: 14797	Phytozome	Coccomyxa subellipsoidea	Plantae	Chlorophyceae
	C.reinhardtii_06g278350	Creinhardtii peptide: Cre06.g278350.t1.1	Phytozome	Chlamydomonas reinhardtii	Plantae	Chlorophyceae
	T.sp_TyrA	WP_012995048.1	NCBI	Thermoanaerobacter sp.	Bacteria	Clostridia
	C.merolae_TyrA	XP_005538945.1	NCBI	Cyanidioschyzon merolae strain 10D	Plantae	Cyanidiophyceae
	G.sulphuraria_TyrA	XP_005709324.1	NCBI	Galdieria sulphuraria	Plantae	Cyanidiophyceae
	S.spPCC6803_TyrA	WP_010872597.1	NCBI	Synechocystis sp. PCC 6803	Bacteria	Cyanobacteria
	D.mccartyi_TyrA1	WP_012881731.1	NCBI	Dehalococcoides mccartyi	Bacteria	Dehalococcoidetes
	D.spWBC-2_TyrA	AKG53150.1	NCBI	Dehalogenimonas sp. WBC-2	Bacteria	Dehalococcoidetes
	D.mccartyi_TyrA2	WP_059280094.1	NCBI	Dehalococcoides mccartyi	Bacteria	Dehalococcoidetes
	D.alkenigignens_TyrA	WP_058438124.1	NCBI	Dehalogenimonas alkenigignens	Bacteria	Dehalococcoidetes
	D.lykanthroporepellens_TyrA	WP_013217702.1	NCBI	Dehalogenimonas lykanthroporepellens	Bacteria	Dehalococcoidetes
	M.xanthus_TyrA	WP_011555791.1	NCBI	Myxococcus xanthus	Bacteria	delta-proteobacteria
	S.cellulosum_TyrA	WP_012233892.1	NCBI	Sorangium cellulosum	Bacteria	delta-proteobacteria
	D.cetonica_TyrA	WP_054698958.1	NCBI	Desulfosarcina cetonica	Bacteria	delta-proteobacteria
	D.bacterium_TyrA	OQX10734.1	NCBI	Desulfobacteraceae bacterium IS3	Bacteria	delta-proteobacteria
	D.tepidiphila_TyrA	WP_054033990.1	NCBI	Desulfatitalea tepidiphila	Bacteria	delta-proteobacteria
	D.multivorans_TyrA	WP_020878150.1	NCBI	Desulfococcus multivorans	Bacteria	delta-proteobacteria
	B.spBAL6_X_TyrA	WP_021265822.1	NCBI	Bacteriovorax sp. BAL6_X	Bacteria	delta-proteobacteria
	D.bacterium4572_87_TyrA	OQY50884.1	NCBI	Desulfobacteraceae bacterium 4572_87	Bacteria	delta-proteobacteria
	H.marinus_TyrA	WP_014245247.1	NCBI	Halobacteriovorax marinus	Bacteria	delta-proteobacteria
	B.bacterium_TyrA	OFZ15028.1	NCBI	Bdellovibrionales bacterium GWA2_49_15	Bacteria	delta-proteobacteria
	B.spMedPE-Swde_TyrA	OIQ19024.1	NCBI	Bacteriovorax sp. MedPE-SWde	Bacteria	delta-proteobacteria
	A.thaliana_1g15710	AT1G15710	Phytozome	Arabidopsis thaliana	Plantae	Eudicot
	A.thaliana_5g34930	AT5G34930	Phytozome	Arabidopsis thaliana	Plantae	Eudicot
	S.lycopersicum06g050630	Solyc06g050630.2	Phytozome	Solanum lycopersicum	Plantae	Eudicot
	S.lycopersicum07g007590	Solyc07g007590.1	Phytozome	Solanum lycopersicum	Plantae	Eudicot
	S.lycopersicum09g011870	Solyc09g011870.1	Phytozome	Solanum lycopersicum	Plantae	Eudicot
	C.clementina_32371	Ciclev10032371m	Phytozome	Citrus clementina	Plantae	Eudicot
	P.trichocarpa_8g074500	Potri.008G074500.1	Phytozome	Populus trichocarpa	Plantae	Eudicot
	C.cajan_05579	cajca.C.cajan_05579	Legume information system	Cajanus Cajan	Plantae	Eudicot
	G.max_14g055300	Glyma.14G055300.1	Phytozome	Glycine max	Plantae	Eudicot
	M.truncatula_5g083530	Medtr5g083530.2	Phytozome	Medicago truncatula	Plantae	Eudicot
	B.bituminosa_2068923	TVSH-2068923	1KP	Bituminaria bituminosa	Plantae	Eudicot
	A.americana_2050047	NXOH-2050047	1KP	Apios americana	Plantae	Eudicot
	L.sativus_2003623	KNMB-2003623	1KP	Lathyrus sativus	Plantae	Eudicot
	G.max_18g023100	Glyma.18G023100.1	Phytozome	Glycine max	Plantae	Eudicot
	G.max_11g233900	Glyma.11G233900.1	Phytozome	Glycine max	Plantae	Eudicot
	M.truncatula_3g071980	Medtr3g071980.1	Phytozome	Medicago truncatula	Plantae	Eudicot
	P.vulgaris_1g247200	Phvul.001G247200.1	Phytozome	Phaseolus vulgaris	Plantae	Eudicot
	A.carbonarius_TyrA	OOF99749.1	NCBI	Aspergillus carbonarius ITEM 5010	Fungi	Eurotiomycetes
	P.decumbens_TyrA	OQD75332.1	NCBI	Penicillium decumbens	Fungi	Eurotiomycetes
	E.coli_TyrA	WP_033807748.1	NCBI	Escherichia coli	Bacteria	gammaproteobacteria
	C.youngae_TyrA	WP_006687332.1	NCBI	Citrobacter youngae	Bacteria	gammaproteobacteria
	S.boydii_TyrA	WP_075331082.1	NCBI	Shigella boydii	Bacteria	gammaproteobacteria
	C.sakazakii_TyrA	WP_012124002.1	NCBI	Cronobacter sakazakii	Bacteria	gammaproteobacteria
	P.asymbiotica_TyrA	WP_015835319.1	NCBI	Photorhabdus asymbiotica	Bacteria	gammaproteobacteria
	A.aphrophilus_TyrA	WP_005700337.1	NCBI	Aggregatibacter aphrophilus	Bacteria	gammaproteobacteria
	C.freundii_TyrA	WP_054528697.1	NCBI	Citrobacter freundii	Bacteria	gammaproteobacteria
	E.fergusonii_TyrA	WP_000225205.1	NCBI	Escherichia fergusonii	Bacteria	gammaproteobacteria
	S.enterica_TyrA	WP_000225193.1	NCBI	Salmonella enterica	Bacteria	gammaproteobacteria
	A.actinomycetemcomitans_TyrA	WP_005542389.1	NCBI	Aggregatibacter actinomycetemcomitans	Bacteria	gammaproteobacteria
	H.massiliensis_TyrA	WP_032109961.1	NCBI	Haemophilus massiliensis	Bacteria	gammaproteobacteria
	R.pneumotropicus_TyrA	WP_077658348.1	NCBI	Rhodanobacter pneumotropicus	Bacteria	gammaproteobacteria
	H.somni_TyrA	WP_041605073.1	NCBI	Histophilus somni	Bacteria	gammaproteobacteria
	H.influenzae_TyrA	WP_074039762.1	NCBI	Haemophilus influenzae	Bacteria	gammaproteobacteria
	A.succinogenes_TyrA	WP_012073300.1	NCBI	Actinobacillus succinogenes	Bacteria	gammaproteobacteria
	X.hominickii_TyrA	WP_069316608.1	NCBI	Xenorhabdus hominickii	Bacteria	gammaproteobacteria
	S.marcescens_TyrA	WP_033650021.1	NCBI	Serratia marcescens	Bacteria	gammaproteobacteria
	Y.kristensenii_TyrA	WP_004393433.1	NCBI	Yersinia kristensenii	Bacteria	gammaproteobacteria
	N.archeti_TyrA	WP_072933731.1	NCBI	Nissabacter archeti	Bacteria	gammaproteobacteria
	M.fervens_TyrA	WP_015790796.1	NCBI	Methanocaldococcus fervens	Archaea	Methanococci
	M.jannaschii_TyrA	WP_010870117.1	NCBI	Methanocaldococcus jannaschii	Archaea	Methanococci
	M.maripaludis_TyrA	WP_011977146.1	NCBI	Methanococcus maripaludis	Archaea	Methanococci
	M.harundinacea_TyrA	KUK94425.1	NCBI	Methanosaeta harundinacea	Archaea	Methanomicrobia
	M.barkeri_TyrA1	WP_011305946.1	NCBI	Methanosarcina barkeri	Archaea	Methanomicrobia
	M.burtonii_TyrA	WP_083754971.1	NCBI	Methanococcoides burtonii	Archaea	Methanomicrobia
	M.thermophila_TyrA	ABK15274.1	NCBI	Methanosaeta thermophila	Archaea	Methanomicrobia
	M.concilii_TyrA	WP_013720582.1	NCBI	Methanosaeta concilii	Archaea	Methanomicrobia
	M.mazei_TyrA	WP_048047446.1	NCBI	Methanosarcina mazei	Archaea	Methanomicrobia
	M.horonobensis_TyrA	WP_082089179.1	NCBI	Methanosarcina horonobensis	Archaea	Methanomicrobia
	M.barkeri_TyrA2	WP_080942299.1	NCBI	Methanosarcina barkeri	Archaea	Methanomicrobia
	M.vulcani_TyrA	SDF73751.1	NCBI	Methanolobus vulcani	Archaea	Methanomicrobia
	B.distachyon_1g34807	Bradi1g34807.1.p	Phytozome	Brachypodium distachyon	Plantae	Monocot
	B.distachyon_1g39160	Bradi1g39160.1.p	Phytozome	Brachypodium distachyon	Plantae	Monocot
	S.italica_4g174900	Seita.4G174900	Phytozome	Setaria italica	Plantae	Monocot
	S.italica_4g275200	Seita.4G275200	Phytozome	Setaria italica	Plantae	Monocot
	D.invisus_TyrA	WP_007070379.1	NCBI	Dialister invisus	Bacteria	Negativicutes
	O.lucimarinus_TyrA	Org_Olucimarinus peptide: 119548	Phytozome	Ostreococcus lucimarinus	Plantae	Prasinophyceae
	S.pombe _TyrA	NP_588529.1	NCBI	Schizosaccharomyces pombe 972h-	Fungi	Schizosaccharomycetes
	S.octosporus_TyrA	XP_013019031.1	NCBI	Schizosaccharomyces octosporus yFS286	Fungi	Schizosaccharomycetes
	S.cryophilus_TyrA	XP_013025442.1	NCBI	Schizosaccharomyces cryophilus OY26	Fungi	Schizosaccharomycetes
	S.japonicus_TyrA	XP_002175740.2	NCBI	Schizosaccharomyces japonicus yFS275	Fungi	Schizosaccharomycetes
	S.fallax_TyrA	Org_Sfallax peptide: Sphfalx0078s0060.1.p	Phytozome	physcomitrella patens	Plantae	Sphagnopsida
	S.bacteriumRBG_16_67_19_TyrA	OHD75397.1	NCBI	Spirochaetes bacterium RBG_16_67_19	Bacteria	Spirochaetia
	S.bacterium4572_59_TyrA	OQY35568.1	NCBI	Spirochaetaceae bacterium 4572_59	Bacteria	Spirochaetia
	S.odontotermitis_TyrA	KGM43899.1	NCBI	Spirochaeta odontotermitis	Bacteria	Spirochaetia
	S.bacteriumRBG_13_68_11_TyrA	OHD75207.1	NCBI	Spirochaetes bacterium RBG_13_68_11	Bacteria	Spirochaetia
	S.smaragdinae_TyrA	ADK80640.1	NCBI	Sediminispirochaeta smaragdinae DSM 11293	Bacteria	Spirochaetia
	S.bajacaliforniensis_TyrA	WP_020611549.1	NCBI	Sediminispirochaeta bajacaliforniensis	Bacteria	Spirochaetia
	S.africana_TyrA	WP_014456221.1	NCBI	Spirochaeta africana	Bacteria	Spirochaetia
	C.Bathyarchaeota_TyrA	KPV63562.1	NCBI	Candidatus Bathyarchaeota archaeon BA2	Archaea	TACK group
	S.complicata_TyrA	GAO45797.1	NCBI	Saitoella complicata NRRL Y-17804	Fungi	Taphrinomycetes
	Z.mobilis_TyrA	WP_087380012.1	NCBI	Zymomonas mobilis	Bacteria	alpha-proteobacteria
	P.aeruginosa_TyrA	WP_054375750.1	NCBI	Pseudomonas aeruginosa	Bacteria	gammaproteobacteria
